# Supplementary material for: Development of fatty acid metabolism-related models in lung adenocarcinomaA Review
Source: Medicine (Baltimore). 2023 Jan 6;102(1):e32542. doi: 10.1097/MD.0000000000032542 (PMC9829279; doi:10.1097/MD.0000000000032542)
Supplement: Supplementary file 3 [file medi-102-e32542-s003.xlsx]

## Sheet: Sheet1
						Risk scores for the GEO cohort
id	futime	fustat	ALDH2	ENO3	CEL	PTGDS	PTGR1	LDHA	ACSL1	SMS	ALDOA	CYP4B1	MIF	riskScore	Risk
TCGA-MP-A4T8	0.441096	1	4.74901	2.15537	0.256005	4.74533	3.31797	7.93945	5.26072	5.98117	8.60001	2.30643	7.21217	3.20219	high
TCGA-MP-A4T6	4.90411	1	4.64633	2.27861	0.838112	7.19876	2.15218	6.9384	6.2095	5.63257	8.67563	6.13012	6.40131	2.48915	low
TCGA-49-4510	2.45479	1	4.3376	4.18731	0.557325	5.64394	3.14141	6.6457	4.34802	4.88515	7.80392	6.93945	7.01506	2.32824	low
TCGA-67-3772	1.56986	0	6.2176	0.146372	0.216767	6.76632	3.45778	8.23546	5.12477	5.89238	9.11807	7.55993	6.35299	3.04571	low
TCGA-69-7763	1.89041	0	5.2453	1.09037	0.0854803	5.75811	3.64158	7.46985	3.97198	5.28367	7.52338	7.11238	6.21541	2.74381	low
TCGA-05-4410	0.003	0	6.04762	0.111126	0.172386	6.56596	3.83561	7.39935	5.48979	5.32465	8.00903	1.36732	5.9652	2.933	low
TCGA-95-7039	3.48493	0	5.49669	0.0813752	0.0580173	5.08253	4.30582	7.75857	4.66255	6.16152	8.99137	3.99057	7.22943	3.29945	high
TCGA-MP-A4TC	0.20274	1	4.06955	0.722904	0.382424	5.37608	4.74938	8.03044	5.70501	6.53133	8.66216	0.782786	6.7769	3.51334	high
TCGA-62-A46S	4.52877	1	5.74262	1.67032	0.00198912	4.79138	3.27069	7.1985	4.76073	5.51821	7.85534	8.14585	6.16027	2.58236	low
TCGA-95-A4VK	1.78356	0	7.80285	1.56116	0.127895	6.22956	4.35275	8.23805	6.7228	5.44942	8.73221	2.36862	7.17222	3.01052	low
TCGA-49-AARO	10.2986	0	4.76582	2.03531	1.0089	5.97396	3.94013	8.24339	5.06627	6.19172	8.58122	4.61614	5.34459	3.11573	low
TCGA-55-7994	1.65205	0	4.02468	0.456851	0.245917	5.84735	3.33895	8.12305	5.75758	5.39313	8.82354	1.90763	5.91176	3.24744	high
TCGA-49-6743	4.4411	0	4.76094	0.557424	0.12486	4.99246	4.94299	7.72818	4.92675	5.95058	9.15785	2.03282	6.85822	3.38062	high
TCGA-78-7149	10.7945	0	6.90337	4.80589	0.242711	5.42021	4.62713	6.84417	4.00987	5.01341	9.08887	8.37566	7.45252	2.38439	low
TCGA-44-7660	1.62192	0	5.96567	1.28887	1.48745	3.94679	3.95732	7.41807	5.49989	6.69391	8.64222	4.88259	7.57768	3.00022	low
TCGA-53-7626	2.54521	1	5.42751	0.142387	0.119381	7.27605	4.23346	7.23138	6.04889	5.15408	7.67629	4.90897	5.9196	2.68645	low
TCGA-44-8119	0.780822	0	5.44404	3.28186	1.55143	3.77779	4.47451	8.86594	5.01434	6.96249	8.02314	0.402282	6.37731	3.50422	high
TCGA-44-2656	3.91507	0	5.2346	0.404981	0.0344364	4.14969	3.78243	7.98667	7.16473	6.77336	7.60795	3.81504	2.97684	3.03982	low
TCGA-78-7153	9.9589	0	5.67746	4.6496	1.83211	3.5212	5.09049	7.9111	3.75839	6.07954	8.26989	6.85763	7.11355	2.87126	low
TCGA-55-6987	5.85479	0	5.32341	0.654214	0.261185	6.11897	6.82752	8.18619	5.32823	5.56162	8.56006	4.29599	6.53106	3.28392	high
TCGA-78-7539	2.16712	0	5.59672	1.64813	2.86009	6.12555	4.33496	6.61279	4.46716	5.47849	7.97346	3.11591	5.24895	2.49758	low
TCGA-83-5908	2.25753	0	4.57445	0.589097	0.184757	4.82469	4.76741	7.49432	4.29846	7.33626	7.19267	1.53553	4.28596	3.32338	high
TCGA-95-7567	1.55616	0	4.84486	0.134148	0.0551449	3.97247	3.85507	7.64434	4.49935	5.46643	8.23961	1.87644	7.30219	3.24995	high
TCGA-55-7574	2.72603	1	5.08783	1.01293	0.382459	7.4126	3.91855	7.49384	5.47157	5.68232	7.77361	6.00674	6.17269	2.76854	low
TCGA-44-7667	3.00548	0	3.50529	2.66821	0.220368	4.05896	3.49206	8.30439	3.33947	5.75415	8.86524	0.633674	7.07329	3.53698	high
TCGA-69-8254	1.12055	0	5.46934	0.591186	0.207148	6.11658	3.64484	7.0116	6.01719	5.68733	8.02449	6.01031	5.74271	2.63922	low
TCGA-44-A47G	0.961644	0	5.7805	0.848351	0.243682	6.96785	5.13786	7.99617	6.11423	6.26312	8.36223	3.75324	6.07764	3.14432	high
TCGA-44-2668	2.08493	1	4.30569	0.198236	0.0052266	3.56802	4.07114	8.83142	6.66721	6.07307	8.51865	1.02783	5.22434	3.56957	high
TCGA-44-6775	1.93151	0	5.00287	0.304338	0.161977	3.6451	4.43268	7.48901	6.41582	6.06655	7.1715	4.33699	4.00576	2.87831	low
TCGA-78-7163	19.8575	0	6.45177	0.392268	0.0338565	3.63824	3.77891	9.15784	6.1314	6.20983	10.3187	7.70333	5.52871	3.40546	high
TCGA-91-A4BC	0.120548	0	5.06335	2.81818	0.535513	5.35328	3.66175	7.62817	4.19058	5.70241	7.7656	0.779863	6.80853	3.05558	low
TCGA-55-5899	2.54795	0	5.12511	2.66695	6.94731	3.76066	2.08157	7.22893	4.97457	5.43307	8.71548	0.327072	6.81519	2.5185	low
TCGA-J2-A4AD	1.50685	1	4.49901	1.80548	0.257221	5.0026	4.28373	7.81297	5.39038	6.44331	9.16181	4.00192	6.59134	3.25266	high
TCGA-69-7974	0.50411	0	5.3794	0.337455	0.130298	5.01649	4.09071	8.49926	4.61881	7.15443	8.17294	5.36062	6.51689	3.4675	high
TCGA-69-7980	1.12603	0	5.28564	0.53298	0.45944	6.13911	3.71952	6.98178	4.90591	6.06618	8.29598	4.11726	5.89117	2.8641	low
TCGA-05-4417	1.24658	0	4.67298	1.5333	1.99455	6.62066	3.51874	7.60703	4.81104	5.7109	7.86796	1.56882	5.81286	2.9254	low
TCGA-05-5425	2.41644	0	5.23859	0.362343	0.00812579	5.89835	3.91315	7.69148	4.51929	6.24911	8.17385	3.37578	5.72612	3.17526	high
TCGA-44-6146	1.99452	0	5.96575	0.185499	0.068506	3.90643	3.89835	6.63051	4.47049	5.89291	6.7438	4.32831	3.85413	2.61657	low
TCGA-67-3770	1.67123	0	5.68283	0.895307	0	5.47134	3.68615	8.06801	5.23556	5.38104	8.7489	9.24059	6.85546	2.87204	low
TCGA-MP-A4T4	7.16986	1	4.76776	1.43692	0.820443	6.03254	4.46414	7.0618	5.72394	6.2367	8.26528	3.02498	6.6623	2.93463	low
TCGA-05-4403	1.58356	0	5.61319	0.0574021	0.0754171	5.7705	4.05109	7.68567	4.61088	5.88227	8.30415	4.86457	6.56464	3.08915	low
TCGA-97-7938	0.0493151	1	6.00252	0	0	6.63866	4.38421	7.4852	5.41044	5.12222	7.07035	6.21092	5.73436	2.67187	low
TCGA-62-A46P	1.6274	1	6.21643	3.90964	2.99799	5.57474	3.4381	7.45037	4.66079	5.11097	8.37536	5.42154	6.84183	2.434	low
TCGA-NJ-A4YF	5.92055	0	4.73514	4.61476	0.136206	3.40995	5.60168	8.76628	6.17514	5.48039	9.55599	0.834446	7.36637	3.45691	high
TCGA-50-5055	5.0137	1	5.38025	0.488618	0.297247	7.85899	3.42468	7.23018	4.50621	5.64472	7.83837	4.05654	6.61682	2.84141	low
TCGA-44-6776	7.16712	0	6.05994	0.590302	0.0385402	5.41672	4.58971	7.5406	5.18341	5.39756	8.15917	8.72569	5.99565	2.71895	low
TCGA-62-8399	7.3863	0	4.60682	4.97301	0.194153	6.45185	5.04204	7.80887	3.92566	5.65078	7.63896	3.56078	6.41752	2.93227	low
TCGA-64-5775	0.169863	1	3.56954	0.140352	0	2.21024	3.99169	8.7999	4.83381	8.09936	8.31499	0.73833	6.48718	4.07207	high
TCGA-86-8672	0.0520548	1	6.04686	0.447555	0.316164	4.56052	6.40145	8.68213	4.68286	6.07829	9.00343	0.421635	7.39379	3.74644	high
TCGA-64-1677	1.72055	1	3.90392	1.70313	0.487564	5.00117	3.91701	8.38748	3.96791	6.03986	8.6571	2.08122	7.10878	3.501	high
TCGA-93-A4JO	0.090411	1	5.21967	1.36269	0.919783	6.99692	3.91276	7.21029	4.2731	5.30202	7.84984	5.33089	6.42787	2.69742	low
TCGA-NJ-A4YP	0.136986	0	6.35311	1.15476	0.167553	3.02078	3.908	7.94068	3.4154	5.90937	8.74964	4.81929	6.79483	3.21037	high
TCGA-05-4389	3.75068	0	5.69183	0.743479	7.63465	5.22132	6.73057	7.25186	5.37999	5.7774	8.17456	2.08443	7.30478	2.68113	low
TCGA-97-8171	1.55616	0	6.35849	3.09535	0.879794	2.50555	4.4778	8.23809	3.35441	5.44486	8.60792	2.92493	6.58878	3.17461	high
TCGA-05-4425	1.83288	0	6.35707	0.339934	0.0397209	4.19567	4.33114	9.44352	4.82132	5.85628	8.52973	2.03582	6.84858	3.68739	high
TCGA-44-6147	2.31507	0	5.19244	0.302511	0.696212	5.68725	3.69926	7.18208	5.76302	5.48566	6.55861	5.87683	4.31357	2.5176	low
TCGA-91-6835	0.216438	0	4.93242	0.553993	0.467569	7.87119	3.32596	6.89798	5.58241	5.9046	7.4855	4.64775	5.64231	2.64578	low
TCGA-55-1592	1.92055	1	5.21359	0.949428	2.12213	5.47684	4.83576	7.7168	5.90522	5.43471	8.15175	4.78209	6.11594	2.8231	low
TCGA-69-7760	0.553425	0	4.49363	0.293392	0	1.99111	3.56805	8.24789	5.84924	6.21089	9.49732	1.27662	6.35196	3.57969	high
TCGA-64-5778	3.57534	0	4.97765	0.302823	0.214955	7.60355	3.60491	7.80172	4.15964	6.54243	8.52784	3.11321	6.50704	3.29335	high
TCGA-55-8620	1.0274	1	3.58856	0.747559	0.953883	6.16449	5.06017	8.85531	5.21955	6.8322	9.94097	2.71626	7.90348	3.85373	high
TCGA-53-7813	1.16164	0	5.14989	4.0333	0.900176	3.29224	3.5333	8.79965	4.65403	6.02586	7.43624	3.11318	5.05356	3.12993	high
TCGA-55-6982	2.72603	1	5.27479	0.418611	0.129598	6.18732	4.57981	8.49419	6.49139	6.74115	9.28288	2.09121	7.44759	3.57602	high
TCGA-55-A491	1.71507	0	4.82793	0.813591	0.258779	6.2261	3.38246	8.342	4.13098	6.14227	8.29489	1.43144	8.28176	3.49616	high
TCGA-55-8094	1.48219	0	4.26757	2.66744	0.112183	3.04499	3.0977	7.81108	3.38827	5.1606	9.28943	2.63393	6.42976	3.1988	high
TCGA-62-A46R	4.72603	1	5.93769	1.36504	0.0778356	5.13307	3.00087	7.30781	5.76626	6.67509	7.11156	3.05647	5.61674	2.85408	low
TCGA-78-7542	0.879452	1	3.00097	0.561225	0.164217	2.58022	5.37941	9.37902	4.22393	7.60079	9.89074	1.77398	6.36175	4.3273	high
TCGA-86-8073	2.0274	0	5.12719	0.74222	0.266584	6.8956	9.09814	7.01571	6.59169	6.09128	7.31175	4.37429	5.44775	2.93562	low
TCGA-49-AAR9	0.712329	1	3.50564	0.883541	0.453471	1.52938	5.72255	8.63135	2.88242	7.59728	9.9461	0.311387	6.15088	4.23704	high
TCGA-91-6848	0.613699	0	3.97184	0.354703	0.0764286	4.82908	4.87202	8.03536	4.53954	5.96068	8.01636	1.08387	6.57814	3.48698	high
TCGA-05-4424	2.50137	0	5.64329	0.448557	0.22347	6.32844	3.93973	6.92073	5.71621	6.90785	8.22551	5.89325	6.37489	2.8612	low
TCGA-55-7227	2.60822	1	5.09558	0.250998	0.12032	5.91904	4.62823	8.42262	5.904	5.5205	8.70345	3.66644	6.14366	3.27509	high
TCGA-55-A48Z	1.78356	0	4.51926	1.22663	1.45322	6.60292	3.78883	8.23031	4.76251	5.94647	9.32742	0.685281	6.98665	3.40577	high
TCGA-MN-A4N4	3.21918	0	4.36296	0.304833	0.334537	6.84645	4.59583	7.67584	4.63699	5.88085	8.67179	1.19725	6.88758	3.34269	high
TCGA-49-6744	4.61096	0	5.73228	0.294483	0.0020135	6.58125	4.26219	7.99673	5.30376	6.54982	8.38073	5.24725	6.18161	3.18342	high
TCGA-73-4676	0.769863	1	5.40048	0.070559	0	4.52445	5.30167	8.41088	5.88051	7.31419	8.78854	3.13385	6.88755	3.65323	high
TCGA-38-4630	2.93973	1	4.7623	1.85089	0.636372	5.74358	4.21262	7.78975	4.44994	6.42542	8.14359	0.359484	7.12322	3.33744	high
TCGA-86-A4P7	1.13699	0	6.07165	1.20265	0.31037	7.5098	3.60306	7.31745	5.21863	5.58695	7.6683	3.28311	6.15163	2.75319	low
TCGA-05-4405	1.67123	0	4.6392	0.343651	0.144534	6.00689	4.26776	7.31271	4.51874	5.50188	7.53832	1.85596	6.09073	3.03937	low
TCGA-75-7027	8.38082	0	5.96636	0.772533	0.372484	3.60453	5.29496	8.05993	3.67612	6.87054	7.75106	1.21898	6.78249	3.53781	high
TCGA-97-7553	5.12329	0	6.41714	0.28087	0.131028	6.22871	4.38543	6.83578	6.09103	5.99402	7.52946	6.51938	5.57009	2.56341	low
TCGA-49-6761	0.969863	0	4.50562	0.321677	0.179227	5.22847	3.14159	8.62325	4.61521	5.98935	9.30979	2.35809	7.37724	3.59051	high
TCGA-05-4382	1.66301	0	4.10591	1.64341	0.204391	5.53441	3.74077	8.25965	5.15105	6.0323	8.87193	1.17789	6.71276	3.433	high
TCGA-NJ-A4YG	6.19452	0	6.244	0.826999	0.177712	4.86418	4.14803	7.33477	4.66537	5.3809	8.2742	3.59559	5.17382	2.85871	low
TCGA-78-8662	9.20822	1	4.6087	1.25222	0.383289	4.66101	3.87557	6.89414	5.03157	6.35189	8.2795	2.01191	8.41912	3.10226	low
TCGA-44-7672	1.96986	0	5.57929	0.256336	0.23956	6.64465	3.74664	7.90328	4.87497	6.3785	8.62305	2.47791	6.76885	3.29391	high
TCGA-55-8619	1.13973	0	6.45001	0.604587	0.0721611	7.09368	3.61857	7.37812	5.0497	5.61256	8.41298	7.08814	6.51149	2.71996	low
TCGA-50-5939	1.26027	1	5.01157	0.163913	0.351196	6.21338	7.11982	8.18963	4.35331	6.55535	9.25564	3.79179	6.05198	3.60039	high
TCGA-97-8552	1.71507	0	6.27794	1.40939	0.832876	6.43222	3.83305	6.16589	4.93209	5.99377	8.05346	8.41383	6.28901	2.30044	low
TCGA-55-7726	1.7863	0	3.71275	0.183832	0.139253	3.55692	4.40338	8.54164	4.00953	5.70027	7.99458	0.738423	5.42994	3.60998	high
TCGA-L9-A5IP	0.158904	1	3.88441	0.919389	0.138224	1.92166	9.16399	8.81094	4.97804	6.12104	9.84915	0.545615	7.36707	4.13659	high
TCGA-55-7995	2.43562	0	6.03303	1.17097	3.0089	7.13117	7.28001	8.36095	6.23254	6.57945	9.5813	2.03983	6.31244	3.3627	high
TCGA-91-6847	2.30685	0	1.77464	0.580776	0.234085	1.75489	4.11795	7.72273	4.28161	6.6378	7.98912	0.585485	7.05386	3.68629	high
TCGA-64-1681	3.19726	1	6.997	0.390467	0.345954	5.34956	3.32517	7.72676	5.23525	6.61443	8.55246	7.90238	6.49288	2.90477	low
TCGA-73-4659	1.94795	1	4.90812	3.54995	0.10615	6.23477	4.13199	7.90117	5.80812	6.00819	8.57894	4.78145	6.87835	2.96946	low
TCGA-86-A4P8	2.20548	0	6.34809	1.11542	0.276432	7.90994	3.70009	6.08435	5.57691	5.47422	7.26547	8.69368	5.48871	2.07212	low
TCGA-50-5045	5.95616	1	5.49765	0.488072	0.0728705	6.92122	3.69948	8.13812	4.22411	5.46828	8.60766	4.40043	7.39992	3.1897	high
TCGA-44-5643	2.77534	0	4.98717	0.396108	4.48908	5.34143	5.12783	7.75142	5.97985	6.46009	7.89708	4.38462	6.26507	2.89322	low
TCGA-97-A4M7	1.72329	0	6.45819	1.62581	0.523657	6.65178	3.36891	7.36034	4.31937	4.9916	8.44178	6.63474	5.88326	2.57507	low
TCGA-86-8056	0.380822	0	5.23338	0.41425	0.360206	5.71732	4.35734	6.73937	5.80796	5.5987	7.69356	8.94485	5.4999	2.45445	low
TCGA-50-5066	3.95068	0	4.35058	0.609212	1.38035	5.72816	7.15018	8.18049	5.08897	5.94037	8.11108	3.19975	7.34881	3.40763	high
TCGA-L4-A4E5	1.58356	0	5.45936	1.93235	1.1241	4.12346	4.36549	7.0845	4.47504	5.42648	9.09352	2.33838	6.29099	2.92321	low
TCGA-67-3773	1.16986	0	5.3664	0.227125	0.11679	5.55294	4.72984	8.31368	3.77	4.86493	8.56435	4.32853	6.48054	3.23959	high
TCGA-78-7146	0.473973	1	3.65967	0.0401713	0.0566538	3.45883	7.37996	9.16969	6.16198	6.37146	9.62128	2.22843	6.49908	4.02516	high
TCGA-86-8671	2.29863	0	5.65538	1.21447	0.741193	8.38996	4.12465	7.25386	5.0533	5.25633	8.13661	4.78524	6.2487	2.67658	low
TCGA-62-A472	2.49315	0	5.28353	1.71267	1.05887	4.5331	4.5531	8.41389	6.30499	6.07883	8.68681	2.56626	5.68302	3.2328	high
TCGA-78-7152	3.32877	1	6.12882	0.436662	0.0289815	5.53401	4.52245	7.65623	3.49186	6.00542	8.38299	7.14705	7.03006	3.06061	low
TCGA-44-7659	1.89315	0	6.5826	0.550684	0.440241	5.74886	4.17217	8.23571	4.36316	5.32029	7.73929	7.27344	6.46562	2.9066	low
TCGA-05-5715	0.169863	0	5.77813	0.0843934	0.215979	4.67076	3.53253	7.58271	6.22328	5.90264	8.40348	4.9687	6.75682	2.96006	low
TCGA-55-A48Y	1.72603	0	6.11488	2.59815	0.0976174	4.94911	6.60865	8.1589	4.36575	6.2982	8.29181	1.64567	5.8789	3.37636	high
TCGA-86-8054	3.14521	0	3.83895	5.6736	1.56862	3.89434	4.38162	9.04819	4.81336	5.36869	8.49113	3.10942	7.09868	3.22473	high
TCGA-44-2655	3.6274	0	7.01248	1.67466	0.137172	6.55738	5.52996	7.88533	5.18266	5.58146	8.50438	3.47638	6.57761	3.02389	low
TCGA-78-7220	2.21096	1	5.59966	0.68365	0.0345503	3.58659	7.32655	8.12756	4.13436	5.6976	8.6135	1.3807	6.28866	3.5547	high
TCGA-91-6836	1.14247	0	4.76806	0.590688	0.135803	2.38461	4.06132	7.28826	5.01681	6.84124	9.3949	0.567721	6.27278	3.45731	high
TCGA-05-4420	2.49863	0	4.91571	4.12747	0.365045	7.4323	4.5247	7.91472	4.68615	6.90408	8.7701	1.26529	8.17637	3.33438	high
TCGA-38-6178	1.2274	0	5.39943	0.207951	2.3338	4.89085	4.19613	8.04926	5.51924	5.67128	9.03431	3.23034	5.941	3.10241	low
TCGA-78-8640	19.3479	0	6.40989	0.99628	0.191906	4.64615	4.4388	7.79039	6.75837	5.18422	9.76354	4.28293	7.19884	2.99648	low
TCGA-67-3774	1.05479	0	5.54722	3.32539	0.532112	6.50082	3.9282	7.64044	5.01789	5.55006	8.21294	6.1164	5.75499	2.6789	low
TCGA-86-7701	2.59452	0	5.00889	3.65703	2.29998	6.44617	2.48079	8.1757	5.17027	6.34938	8.74126	0.8737	6.93607	3.08422	low
TCGA-55-A48X	1.88767	0	5.1512	0.986103	0.947313	7.6556	3.83754	7.25325	5.63749	5.23068	8.10675	4.44965	6.42201	2.68949	low
TCGA-55-8614	1.46849	0	5.22182	0.966647	0.79619	5.30906	3.56703	7.47582	3.72035	5.44824	8.35242	3.48299	6.94852	3.01161	low
TCGA-44-A4SS	1.13699	0	5.65325	0.577764	0.457224	5.77769	6.94322	6.95925	4.85931	6.44536	8.61533	2.17448	6.22859	3.1856	high
TCGA-MP-A4SV	7.17808	1	5.91747	1.95772	1.13437	5.98493	3.69992	8.11388	5.4247	6.30906	9.05029	3.43815	6.62764	3.13199	high
TCGA-97-8547	1.8	0	5.97581	1.079	0.177347	3.9558	3.30652	8.0449	4.79159	5.7978	8.53564	6.26115	6.93214	3.04413	low
TCGA-O1-A52J	4.92603	1	6.26391	3.38972	0.257657	6.10239	3.01145	8.22086	5.62087	6.27246	9.40929	6.08563	6.04464	2.94799	low
TCGA-44-6145	1.63014	0	5.8375	0.0336448	0.0975589	6.08291	7.05134	8.70221	4.36919	6.40198	8.72361	1.60636	5.34724	3.71751	high
TCGA-64-1678	3.25753	0	3.52243	5.60903	0.512433	2.43897	5.08294	8.91543	4.89982	5.89415	8.45736	0.968113	7.7877	3.53327	high
TCGA-49-4505	1.1726	1	5.1531	0.151459	0.0318902	5.56652	3.90362	8.53252	5.22851	5.85752	9.44563	2.95977	7.10319	3.49799	high
TCGA-44-7671	2.43562	0	7.03328	1.26729	0.111779	6.0011	7.18143	7.77677	4.72595	5.40976	8.52894	8.93924	6.1008	2.84968	low
TCGA-44-2665	3.56438	0	4.67906	0.238951	0.262352	5.74511	4.70897	8.56116	5.43022	5.43233	8.88277	0.714808	6.59336	3.515	high
TCGA-49-AARR	13.6767	0	5.86726	0.994027	2.25155	7.31438	4.60428	6.55125	5.10928	5.25084	7.2904	7.40485	5.30708	2.21289	low
TCGA-55-8097	1.30411	0	6.59079	0.740392	0.38936	6.55533	4.04084	6.69568	4.46975	5.84891	7.39449	8.54005	5.74964	2.42335	low
TCGA-97-7546	3.52055	0	6.08359	0.426957	0.0206341	7.54288	3.8321	7.41332	5.09216	5.67	7.78211	7.73501	4.91566	2.63338	low
TCGA-55-7573	1.33425	0	6.6496	0.825265	0.648317	6.55364	4.42162	6.91016	4.37276	4.97821	8.51082	5.89433	5.96409	2.57305	low
TCGA-97-A4M6	1.55616	0	5.71995	1.46175	0.353298	6.78955	3.70096	7.32829	6.01082	5.829	8.48444	3.33536	6.03379	2.82948	low
TCGA-78-7537	4.44384	1	7.21894	0.352259	0.104637	5.4774	4.65575	7.16327	4.39089	5.46174	7.90472	8.07314	6.67606	2.64795	low
TCGA-75-6214	3.05479	1	3.40383	0.283713	0.5531	3.02546	1.27495	8.23275	4.00952	6.30119	8.23854	3.97937	6.48992	3.36779	high
TCGA-86-8358	1.78904	0	3.01053	2.48659	2.39362	3.89366	3.82255	8.59696	4.50944	5.82919	8.89732	1.49543	6.25386	3.41679	high
TCGA-50-5936	0.70411	1	3.83912	0.592469	0.127266	4.25715	4.52414	8.78426	4.32094	6.56229	9.4483	0.744816	6.59044	3.9051	high
TCGA-78-7167	7.34521	1	6.23071	3.51612	0.130647	5.62068	4.78701	7.24407	4.40551	4.47948	8.02186	6.01977	5.85526	2.47816	low
TCGA-55-8513	2.16712	0	5.78392	0.635461	0.939323	7.09979	4.3617	6.38476	5.9423	6.06752	7.6267	7.45091	5.60668	2.3769	low
TCGA-75-5125	5.55342	1	4.33927	3.10874	0.40499	5.01621	4.65933	7.94873	7.35462	6.24756	8.65329	3.00112	5.99466	3.07568	low
TCGA-NJ-A4YI	0.0109589	1	7.3459	0.442358	0.424694	5.27909	4.72428	6.88776	4.50157	4.93585	8.35545	5.99234	5.96776	2.57169	low
TCGA-05-5429	0.753425	1	5.94457	0.288081	0.0435541	4.19488	5.49617	9.49479	4.35967	6.15933	9.2082	2.11893	7.23525	3.92232	high
TCGA-44-5645	2.33425	0	6.07137	0.569869	0.0800539	5.8228	3.98144	7.27072	4.97212	6.08844	6.25653	6.67936	3.60337	2.56884	low
TCGA-55-6978	0.482192	1	4.81612	0.529105	0.108505	5.26091	3.98102	8.4779	4.40097	6.93986	8.09092	1.80554	5.98686	3.59182	high
TCGA-86-8674	2.20822	0	7.77182	3.77697	0.00842856	3.62162	5.97405	8.59332	4.21221	5.46864	8.6871	5.7049	7.50961	3.12193	high
TCGA-78-7156	2.67397	1	7.05001	6.8239	0.00906773	4.9384	7.31009	6.90668	5.72489	5.52889	8.79179	8.4123	6.52333	2.35283	low
TCGA-62-8402	4.10411	1	4.06023	2.10381	0.363461	5.63396	3.68919	7.89823	5.79342	5.86558	8.15125	0.396906	7.01303	3.22501	high
TCGA-71-6725	0.70137	0	6.02206	0.832342	0.215161	2.85199	4.00884	7.18762	5.96595	6.26184	7.72031	0.969499	5.82251	3.01535	low
TCGA-44-5644	2.36438	0	4.32593	3.84853	0.8938	2.89574	2.90686	7.44609	3.72535	4.56152	9.27198	0.484349	6.34619	2.96116	low
TCGA-97-A4M0	1.7863	0	6.26607	0.801866	1.10041	6.29524	3.60961	7.84404	4.4252	5.42077	8.49374	4.39574	5.9049	2.90892	low
TCGA-50-7109	0.843836	1	4.88617	2.45164	0.297733	5.6398	3.78136	8.31778	5.15537	6.08446	8.42353	6.21571	5.81384	3.05905	low
TCGA-44-A4SU	1.12055	1	4.56394	1.89426	1.19527	6.17527	3.50227	7.56686	5.68767	6.73911	9.03103	4.98926	6.13858	3.01079	low
TCGA-78-7145	2.26301	1	5.07868	0.111731	0.00404289	2.88676	3.59316	8.52525	5.82662	6.45508	10.0736	3.66492	6.47175	3.59234	high
TCGA-44-7670	2.41644	0	4.77592	0.328544	2.39071	4.49921	5.60128	7.68276	4.56961	6.21972	9.12246	4.67537	7.07451	3.225	high
TCGA-05-4396	0.830137	1	6.41653	0.47787	0.0707882	3.9524	4.70214	7.98273	6.25017	5.66741	7.66942	2.44986	5.39645	3.05704	low
TCGA-95-8039	2.27397	0	5.66408	0.820286	0.264399	5.68856	4.49508	7.00114	5.60754	5.90076	8.02189	5.32238	6.2399	2.76205	low
TCGA-64-1676	4.73425	0	5.9292	0.486847	0	3.5115	4.87217	8.35913	3.97689	6.17384	8.7961	1.42946	7.33207	3.61844	high
TCGA-95-8494	0.230137	0	5.13777	0.573969	0.173256	2.46905	3.51155	8.70281	3.86305	7.09306	9.70977	2.18501	8.50502	3.91786	high
TCGA-50-8459	3.06575	0	5.73207	0.73715	0.590938	5.3415	3.44784	7.67251	4.97298	5.75758	8.03096	3.01632	6.18646	2.99479	low
TCGA-86-7953	2.73151	0	5.12658	0.396122	0.62069	4.41602	4.62681	7.72221	5.89116	6.22546	9.02607	2.45789	6.00042	3.25542	high
TCGA-78-7150	1.82466	1	5.61568	0.232199	0.0204456	3.138	7.35263	9.68062	3.9662	5.87706	9.10367	0.450519	7.78546	4.17807	high
TCGA-78-7148	1.71507	1	6.03993	0.33089	0	4.55633	5.62235	8.44974	5.75811	5.69675	8.97721	2.41385	7.37626	3.46349	high
TCGA-44-3917	3.2411	0	3.92515	4.21243	0.243397	3.08948	4.35778	7.50879	5.84694	4.82098	7.17943	3.4759	3.88834	2.61217	low
TCGA-55-A4DF	1.20548	1	5.24005	2.32501	0.0478232	6.37169	4.79073	8.97774	5.58331	7.94912	8.91375	4.30752	5.35118	3.62962	high
TCGA-50-5068	4.10685	1	4.85117	0.478787	0.014223	6.05506	4.28673	8.57251	4.33724	6.06388	7.84095	3.06396	7.54011	3.47829	high
TCGA-49-4514	4.65753	0	8.10842	2.22409	0.15359	4.9535	6.24138	8.51415	4.14535	6.00816	8.65967	3.90332	7.65436	3.31429	high
TCGA-35-4122	0.616438	0	4.60493	0.0523737	0	5.60259	3.74649	8.96324	4.28777	6.21013	9.63842	1.31181	6.62001	3.82223	high
TCGA-86-8281	0.003	0	7.45265	4.34025	0.156467	5.38494	5.03326	7.66602	5.34025	5.27381	8.06634	6.97601	4.3721	2.45514	low
TCGA-97-8177	1.36712	0	6.4798	0.563911	1.38535	5.81772	4.33146	8.47855	5.18645	6.07526	8.86901	4.74649	7.08714	3.21686	high
TCGA-91-6829	3.44658	1	4.53199	0.121846	0.0711647	6.11004	3.84029	7.79304	4.23526	6.10723	7.53292	0.930534	5.11226	3.27812	high
TCGA-44-4112	2.2137	1	4.94609	0.703574	0.226509	4.15598	3.68864	8.26999	5.57153	6.20875	8.01454	3.73446	4.3643	3.19375	high
TCGA-53-7624	2.85753	1	2.66743	1.39707	0.408569	5.18632	7.77475	8.49582	4.43552	6.77815	9.31821	1.46306	6.68931	3.96249	high
TCGA-55-8208	1.84658	0	5.70439	0.758654	0.338279	7.09428	5.66916	7.81059	5.22195	5.91627	8.11912	4.25134	6.04883	3.07872	low
TCGA-50-8460	2.27123	0	7.2788	0.341365	0.102916	7.18944	3.07554	7.89669	5.69953	4.44726	9.14123	6.23732	7.07606	2.70603	low
TCGA-55-6543	1.19178	0	5.3076	0.259301	0.00761017	4.33691	4.19635	8.69908	6.04623	5.27451	8.65583	6.07508	6.30137	3.20192	high
TCGA-J2-A4AG	2.70685	0	6.93063	0.956936	0.217188	6.55954	3.73509	7.43222	5.13111	6.04624	8.24448	6.27836	5.38985	2.73349	low
TCGA-93-7348	1.45479	0	5.07427	0.670747	0.32192	5.65881	3.02091	7.63686	5.27511	5.78221	8.43916	4.48428	6.0595	2.96648	low
TCGA-49-4501	3.89315	1	5.95976	0.103005	0.507105	7.00185	4.09549	7.79366	4.70691	6.29049	8.6462	6.34665	6.3839	3.0532	low
TCGA-49-AAR4	2.40822	1	4.57345	1.4915	0.513392	6.35692	3.75144	7.80854	4.71686	6.62893	8.76599	3.80639	6.55679	3.23549	high
TCGA-55-6642	6.70959	0	4.59568	5.16112	0.145289	4.08189	3.58205	8.15219	5.27039	5.19057	8.04413	3.71933	5.74686	2.85068	low
TCGA-05-5423	0.413699	0	5.85758	0.707829	0.03399	5.66684	4.20336	7.99179	5.2572	6.20374	8.54759	5.05782	6.54031	3.15183	high
TCGA-05-4432	2.08493	0	5.7874	4.99533	1.58517	5.48037	3.50261	7.75197	5.69851	6.46613	8.56274	3.43284	6.26153	2.79484	low
TCGA-55-8512	1.66301	1	6.4813	1.82928	1.51252	5.2265	4.22887	6.13549	5.13758	5.56785	7.88425	7.39661	5.6335	2.19209	low
TCGA-05-4398	3.92055	0	3.74617	0.735541	0.683444	4.32822	5.96174	8.6498	5.38117	6.04889	9.86429	1.32643	7.28481	3.80011	high
TCGA-05-4433	2	0	5.00792	0.458432	0.0886702	5.53082	5.18624	7.08108	4.68862	6.12896	8.60837	3.67018	5.4506	3.07125	low
TCGA-62-8394	0.380822	1	5.71994	1.18503	0.608312	4.60543	4.80367	7.89951	5.05144	6.70465	8.04815	5.08998	7.12126	3.18605	high
TCGA-55-7911	1.47123	0	5.22097	0.860777	0.265958	4.77444	3.66911	8.26498	5.58595	5.68797	8.52922	4.24089	6.85514	3.18421	high
TCGA-50-5942	5.06027	0	6.21203	0.201377	0.235682	6.29288	3.66901	7.28823	3.9718	5.08974	7.68688	7.0853	5.47429	2.62936	low
TCGA-44-7662	0.59726	0	3.66897	0.78766	0.482112	4.24491	4.20074	7.50639	4.29246	6.46338	8.62578	0.468562	6.97888	3.47089	high
TCGA-55-A490	0.271233	1	4.43744	2.04219	0.37819	3.12794	4.12935	7.90935	3.6271	6.69625	9.78851	1.66234	7.38577	3.6131	high
TCGA-97-7941	1.32603	0	6.0266	0.941827	0.354029	6.56068	4.48497	7.38271	5.48142	6.06243	8.53174	7.48809	6.01913	2.77788	low
TCGA-97-8175	1.50959	0	4.63735	0.498468	0.29354	4.13665	4.04562	8.65144	4.07942	6.57831	7.86274	2.40812	6.80357	3.61391	high
TCGA-99-7458	2.04658	0	5.62748	0.239369	0.0766199	6.64537	3.9695	8.58	5.98303	5.12647	8.47546	6.47485	5.79548	3.02109	low
TCGA-55-8507	1.14521	0	5.98292	3.82507	0.0487937	5.17814	3.71564	7.40185	6.13944	5.75961	8.04147	4.62099	6.61094	2.65886	low
TCGA-38-4629	2.36712	1	4.66902	0.0400495	0	4.93233	4.07875	9.07686	4.3542	7.71319	9.24463	0.842799	7.56791	4.11755	high
TCGA-86-7954	1.65753	0	6.0507	0.83073	0.199435	5.01581	3.75691	7.4811	6.30349	5.96091	8.58923	2.28738	5.3728	2.96959	low
TCGA-97-A4M3	1.47945	0	7.60351	2.81111	0.139454	5.19554	6.48762	7.55763	3.98312	5.32457	8.37909	7.29334	5.63416	2.72315	low
TCGA-55-6984	2.08219	1	4.62313	0.0106469	0.00916039	4.17824	4.38371	8.26432	4.37781	6.76042	8.91562	2.59823	7.19829	3.67478	high
TCGA-55-8205	1.6411	0	5.06365	0.44995	0	4.80847	4.25067	9.32341	4.8975	6.92001	8.46896	4.18726	5.94883	3.72751	high
TCGA-55-7816	1.28219	1	5.1619	0.417944	0.11178	5.68426	3.61484	7.58448	5.2068	5.24468	7.83263	2.26141	6.04934	2.9806	low
TCGA-99-AA5R	1.80274	0	5.84647	1.47189	0.442039	8.52794	3.35759	6.53511	5.32793	5.32468	7.6407	7.58721	6.38045	2.26778	low
TCGA-55-7727	0.326027	0	4.8482	0.462637	0.032844	4.12427	4.59768	8.36017	5.98342	6.51424	7.63109	4.39766	4.22755	3.25036	high
TCGA-86-A456	2.45479	0	5.34857	2.04451	0.500343	6.15794	4.10687	6.96078	5.41769	6.48171	8.20392	6.26348	6.17423	2.72115	low
TCGA-69-7765	0.452055	0	4.12193	0.0860755	0.0103821	5.87848	4.4414	8.4239	6.09663	5.43227	8.40434	1.97668	6.4525	3.38117	high
TCGA-64-5774	7.33151	0	4.3244	5.13533	2.24947	2.92004	3.64699	8.27266	3.39083	6.08557	8.78719	2.2648	6.59365	3.18804	high
TCGA-05-4427	2.16712	0	4.30335	0.355697	0.214155	3.69169	5.20195	7.81789	4.3586	6.50996	7.77169	3.53451	5.82615	3.37107	high
TCGA-50-6591	0.326027	1	3.67145	0.97976	0.338801	1.51937	4.43757	8.6647	3.85908	6.86552	8.53183	0.291266	6.31554	3.90373	high
TCGA-05-4397	2.00274	1	4.74358	1.59299	0.282934	5.47827	5.27367	7.71856	6.99334	7.5895	9.19904	4.08004	7.16825	3.35984	high
TCGA-93-7347	1.87123	0	6.28192	0.471799	0.178266	6.93641	4.54443	7.48253	5.25642	5.23793	8.28737	6.7212	5.59082	2.71492	low
TCGA-05-4395	0.003	1	4.27344	0.0747038	0	2.66884	6.32846	8.95925	3.87607	5.76127	9.47122	0.624287	7.10223	4.01986	high
TCGA-44-8117	1.05479	0	3.60756	0.94291	0.0149886	4.56798	4.23065	7.68267	4.58712	5.17479	8.05424	2.36196	7.19298	3.20843	high
TCGA-49-6742	1.33699	1	5.67826	1.35497	0.139249	4.94466	5.7024	8.46976	4.00558	6.46637	7.70277	3.27085	6.98844	3.47237	high
TCGA-86-8280	1.92055	0	5.57174	1.45148	0.159186	7.82775	3.81898	7.55162	4.5052	6.01657	8.68912	5.29295	6.28384	2.94507	low
TCGA-MP-A4SY	4.11233	1	6.00155	0.514492	0.172429	3.40303	4.22499	8.60704	5.32216	6.52156	9.12553	3.69265	6.17715	3.49499	high
TCGA-86-7955	2.93699	0	6.27428	2.2007	0.242671	3.38809	2.39138	8.46629	3.7526	6.89902	10.3511	1.41691	7.19329	3.63257	high
TCGA-L9-A8F4	1.30411	0	4.27841	2.74859	2.7993	7.24758	3.64044	7.2624	5.76874	6.06297	9.29427	1.19368	8.39721	2.95464	low
TCGA-49-4507	0.734247	1	5.63216	0.497834	0.407792	4.69334	5.95763	8.39069	3.47146	5.36736	9.48554	1.10093	8.21596	3.66337	high
TCGA-55-7725	1.21096	0	6.03749	0.296423	0.0301078	3.62775	4.39331	8.37207	5.31131	5.7384	6.82209	6.35024	3.75355	2.94515	low
TCGA-55-8511	1.51233	0	4.12662	0.849622	0.272613	7.22927	4.28155	7.18413	6.14734	6.65895	8.65694	1.67338	7.73592	3.21064	high
TCGA-55-A494	1.31781	0	4.52814	1.13198	0.135501	3.19303	3.03525	7.71872	4.30122	5.87186	8.19308	0.579637	7.10661	3.31915	high
TCGA-L9-A50W	1.21096	1	5.02269	1.06436	0.355941	5.20699	5.67278	7.79762	4.18388	5.5879	8.61254	2.65801	7.27575	3.30322	high
TCGA-44-3919	2.81096	1	4.77604	0.419192	0.377047	6.61674	4.12541	8.40413	5.83031	5.69361	8.75367	6.21701	6.34703	3.14953	high
TCGA-55-1594	3.2274	0	4.79747	3.3289	0.428483	4.71616	4.70976	7.94945	6.3823	5.9942	8.50804	2.34183	5.85133	3.07369	low
TCGA-55-8514	1.42466	0	5.43926	1.51576	0.653977	6.15957	4.16917	7.69432	3.95407	7.42901	8.25208	5.88193	7.79984	3.23593	high
TCGA-91-6849	0.0958904	0	6.45016	1.80392	0	6.22104	5.70229	7.99818	6.13293	5.25947	8.00833	8.22234	6.53174	2.74626	low
TCGA-69-7979	1.11781	0	4.75718	0.730962	0.188247	2.65884	4.44658	7.45199	5.75596	5.17857	8.85577	2.42221	7.28397	3.12922	high
TCGA-44-3918	2.83836	0	3.87635	0.488043	0.274714	3.87184	3.65867	8.19145	5.654	5.34952	6.99336	2.17409	3.82132	3.08813	low
TCGA-62-8395	3.33151	0	5.64276	2.50633	0.0910698	5.75265	6.32226	7.62041	5.63022	4.98013	8.56657	7.5146	6.7233	2.76015	low
TCGA-44-2662	3.50685	0	4.56877	0.358297	0.0104595	3.19601	3.81968	8.20399	7.04293	7.07533	8.39818	0.907511	4.15724	3.45294	high
TCGA-L9-A743	1.81918	0	5.17687	1.03295	0.220252	6.95509	4.098	8.06904	5.78786	5.88237	8.08581	3.81598	7.00241	3.11037	low
TCGA-97-A4M5	1.73699	0	6.31288	1.89028	0.776247	7.16932	4.40329	7.52495	4.44896	5.89739	8.02996	5.99776	6.73772	2.78827	low
TCGA-50-5049	8.47671	0	5.15731	0.239089	0.393932	7.24404	3.74742	7.93157	4.49626	5.87916	8.08681	2.68216	6.52575	3.19277	high
TCGA-62-A46Y	1.13425	1	5.79249	0.777497	0.345732	5.26794	4.67385	8.65677	5.73093	5.92504	8.74272	3.98661	5.99412	3.31871	high
TCGA-05-5428	1.83562	0	4.61719	0.163835	0	3.83332	6.95009	8.19075	4.1344	5.55052	8.78932	0.782888	8.07961	3.72376	high
TCGA-49-AARE	3.36712	1	6.41102	2.35389	1.00653	5.89211	4.74974	7.82098	5.76088	6.39981	10.1726	3.29061	7.887	3.20216	high
TCGA-78-7159	5.40822	0	5.11895	3.27434	1.4835	3.73551	3.30276	8.20913	4.43465	6.09138	8.60977	1.7765	6.40047	3.18796	high
TCGA-55-7281	2.38904	0	5.66226	0.044575	0.0235046	5.10306	3.62722	7.4804	4.52177	5.5038	8.5895	5.29029	6.68339	2.98602	low
TCGA-67-6217	1.15616	0	5.84412	0.795632	0.127698	6.72576	3.65098	7.40919	5.589	5.70777	8.48939	5.00176	5.66795	2.81265	low
TCGA-MN-A4N5	0.230137	0	4.16421	1.10687	0.885625	5.04286	4.48952	7.83306	4.86035	4.8259	8.62242	3.73751	5.84064	3.02343	low
TCGA-55-7724	1.93151	0	5.3962	0.0870587	0.424222	4.91758	4.55094	7.94998	5.89789	6.34053	7.19621	3.00337	3.50485	3.06773	low
TCGA-MN-A4N1	2.26575	0	4.90708	3.17413	0.537114	4.01794	3.57489	6.97885	5.63909	5.6376	8.53732	1.37681	7.25669	2.85456	low
TCGA-69-A59K	1.61918	0	4.6986	3.0281	0.247047	4.68608	6.65724	7.39251	5.31362	5.4014	10.7788	4.19909	5.34941	3.1145	low
TCGA-99-8028	3.06301	0	5.60467	1.00959	0.33095	7.61965	3.61671	7.68451	4.5257	5.87742	8.13326	4.04566	6.83884	2.99713	low
TCGA-49-4506	2.73699	1	3.6735	0.597631	0.0131651	4.40397	5.56614	8.70482	3.44486	5.85367	9.15959	0.619776	8.53581	3.94861	high
TCGA-91-8497	1.18904	1	6.12677	3.49069	1.24142	7.86593	3.68861	6.72258	5.56984	5.03739	7.99837	6.38704	6.26551	2.18868	low
TCGA-73-4670	0.358904	0	3.99151	0.280239	0	3.71748	4.71483	8.78596	4.2663	6.72678	9.04498	0.974309	7.71796	3.96718	high
TCGA-44-3396	3.09589	0	4.24596	0.798804	0.135954	6.50398	3.87444	8.49082	6.08734	5.709	8.38108	1.53743	6.88236	3.37642	high
TCGA-38-4627	3.14247	1	5.02907	0	0.0972968	6.06872	3.95923	8.29762	5.17786	5.94055	8.96516	2.84591	6.78359	3.40908	high
TCGA-55-A57B	1.49589	0	5.90218	1.71164	0.389536	6.82925	3.42802	6.78639	5.27219	4.87593	8.23582	6.39072	5.87837	2.38132	low
TCGA-55-8616	0.131507	0	6.04229	0.661401	0.221334	7.58437	4.18542	7.18643	5.43059	6.12659	7.71547	4.23486	7.13402	2.84696	low
TCGA-55-8089	1.92329	1	4.99568	0.512257	0	6.62577	5.81	7.86255	4.47243	6.43071	8.0353	3.84071	5.99261	3.3135	high
TCGA-NJ-A7XG	1.69041	0	5.90942	0.704849	0.229714	2.71514	3.92581	7.91672	3.72315	4.50818	8.62566	5.93477	7.27345	2.99505	low
TCGA-49-AAQV	1.85479	1	4.73233	1.96775	0.950564	5.18408	3.86005	7.99713	6.0626	5.96871	9.35603	2.89189	8.08466	3.22383	high
TCGA-55-8091	1.64384	0	5.55433	0.384413	0.144434	4.57033	4.85703	8.14664	6.30016	5.14985	8.55442	2.39525	7.03367	3.20472	high
TCGA-64-5779	2.36712	0	4.30613	5.03893	0.257448	5.44394	3.30423	7.93851	5.38701	8.02819	7.48714	1.69156	6.22387	3.23923	high
TCGA-86-8278	2.5863	0	4.99745	0.42568	0.298828	3.84787	4.78987	7.92621	7.18365	5.53545	8.94951	3.69378	5.57613	3.10487	low
TCGA-44-6777	2.70411	1	4.63011	0.0641621	0	6.00583	3.57874	8.44173	5.72809	5.5316	9.07969	2.64987	6.4485	3.37183	high
TCGA-55-8092	0.421918	1	5.95615	0.857849	0.0370961	6.07579	3.79672	8.08017	3.24817	5.97357	8.86279	1.55727	5.94655	3.37512	high
TCGA-73-4675	2.52603	1	6.74324	1.15152	0.176456	3.9418	4.36397	7.9827	4.11454	5.7176	8.90809	5.53318	7.47106	3.14005	high
TCGA-73-4666	2.19178	0	5.25187	0.133667	0	5.04409	6.99839	8.34693	5.94861	6.88936	9.05347	2.87012	6.43961	3.66725	high
TCGA-55-A4DG	1.66575	0	5.52	1.38214	0.314954	6.48778	4.60021	6.34033	5.54895	5.00737	7.29709	7.74109	5.16178	2.21314	low
TCGA-MP-A4TF	0.920548	1	3.30278	0.971093	0.260866	2.98407	4.15273	8.51486	4.08681	6.13996	9.14561	2.10286	6.00698	3.68622	high
TCGA-55-6980	5.77808	0	5.52851	0.429409	0.197677	5.11255	4.3654	8.82315	4.91206	6.77387	9.47427	6.12941	6.25808	3.5378	high
TCGA-50-8457	3.08219	0	6.80448	0.570675	0.238171	7.12633	3.72099	7.29838	4.77288	5.29685	8.20286	6.82446	5.87296	2.61472	low
TCGA-35-5375	0.723288	0	5.3171	0.463022	0.0284926	5.07336	7.16002	7.92201	2.82577	6.05075	9.70414	4.42741	7.74303	3.62061	high
TCGA-50-5931	1.18904	1	4.50809	0.976454	0.626726	3.70727	3.30297	7.82795	3.42902	6.83211	9.34439	1.67819	7.99589	3.59596	high
TCGA-55-6971	3.83562	0	5.0384	0.807157	0.288696	6.12373	3.75404	8.17893	4.88859	5.21145	8.05796	4.98181	6.02406	3.01869	low
TCGA-64-1679	6.81644	0	5.00691	0.132902	0.372164	4.47186	4.55577	8.18544	4.61498	6.40152	9.79943	4.13415	7.28508	3.5439	high
TCGA-95-7948	1.30411	0	4.78456	0.957243	0.501799	4.08582	4.64024	7.13956	4.95411	6.51279	8.03304	4.23119	7.47962	3.08921	low
TCGA-64-5815	2.3726	0	5.07515	0	0.112065	5.78962	4.03974	8.75782	4.8455	6.07421	9.29142	2.95728	7.12835	3.61029	high
TCGA-05-4426	2.16712	0	4.14935	0.182057	0.503651	3.44191	4.99731	9.08886	4.82805	5.24541	9.62459	3.48585	7.19923	3.69996	high
TCGA-78-7158	0.490411	1	5.43242	1.01897	0.0762358	3.39002	5.3771	7.76337	3.87888	5.42774	7.84313	2.97783	6.58317	3.20276	high
TCGA-97-8172	1.49315	0	6.11801	1.19177	0.3807	7.8977	3.96292	7.01453	5.10755	5.29154	7.48737	3.16406	5.24269	2.59674	low
TCGA-91-6840	1.01918	0	3.92778	3.48215	1.59515	5.43912	3.68306	5.52909	4.20132	6.52421	7.58055	3.2795	5.5563	2.40174	low
TCGA-55-8299	1.28493	1	5.41641	0.57446	0.101426	6.33526	4.45677	9.3354	4.7429	5.43553	8.13193	4.80643	4.1012	3.34606	high
TCGA-49-6767	1.85479	0	4.72138	0.0189837	0.175303	2.80021	4.96312	7.78497	4.22601	7.02739	7.93061	1.62944	7.00449	3.58991	high
TCGA-L9-A444	0.841096	0	5.93867	1.60004	0.430941	7.00129	3.83182	7.13652	5.19574	4.8761	8.1918	3.51891	7.01807	2.66552	low
TCGA-38-A44F	0.364384	0	6.28012	1.69069	0.608975	7.11556	3.97916	7.87726	4.35175	5.93239	8.0407	6.33425	6.2827	2.86601	low
TCGA-78-7155	3.20822	1	3.47703	6.13589	0.197616	2.49622	2.47781	7.70846	3.42955	6.65346	7.20085	0.393235	7.13985	3.16511	high
TCGA-86-8055	0.339726	1	4.57651	0.425722	0.073442	4.11916	3.89099	8.27624	5.25795	5.60095	8.94682	3.5119	6.18768	3.33584	high
TCGA-99-8025	2.90411	0	5.86664	0.620482	0.233079	4.58987	4.51004	8.07371	3.94859	6.23669	8.3948	4.7915	6.85451	3.29199	high
TCGA-78-7633	4.1863	1	5.21945	3.69427	0.0347781	4.49928	6.18912	6.81647	4.2273	4.93583	8.13215	8.24851	6.38602	2.51587	low
TCGA-49-6745	1.43014	0	5.19604	0.0803071	0.0855573	4.85446	4.40928	8.18709	5.02016	6.83008	8.09382	3.50001	6.09661	3.42462	high
TCGA-97-A4LX	1.68219	0	5.43148	0.996665	0.351431	7.48654	4.03122	7.81722	6.16642	5.46222	8.80626	4.12813	6.36252	2.94694	low
TCGA-78-7147	1.60548	1	5.62442	0.578104	1.25365	5.46578	3.57416	7.36218	4.62382	6.44579	8.56032	8.1474	6.88495	2.84514	low
TCGA-55-A493	0.0767123	0	4.66594	0.855687	0.291086	5.28851	3.3308	8.8791	4.41789	6.33633	9.92256	0.642728	6.33635	3.77153	high
TCGA-86-7711	2.86575	1	6.07427	0.14887	0.0388364	4.19733	4.97769	8.07448	5.16935	6.95293	9.46075	0.7142	7.31644	3.6745	high
TCGA-35-3615	0.0383562	0	4.9512	1.01407	0.210213	3.87072	6.16366	7.95692	3.84142	5.72312	7.90679	7.58218	6.2073	3.13235	high
TCGA-50-5946	4.43014	0	3.67798	2.07095	1.70224	3.8523	3.59494	7.15856	4.68324	5.43727	8.14956	2.00617	6.59043	2.91057	low
TCGA-93-A4JQ	1.4411	0	5.29892	1.14338	0.842645	5.93341	4.19806	7.67587	4.70579	4.9364	8.32794	3.37883	6.46453	2.92154	low
TCGA-55-7910	2.84932	0	6.51148	4.68634	0.471363	3.42147	3.28468	7.92348	4.54591	4.88781	8.97646	1.24241	6.00679	2.87526	low
TCGA-55-8506	0.030137	0	5.9816	0.861206	0.31672	3.37742	4.23092	7.82647	6.26084	5.87655	9.09463	1.34664	7.09519	3.24995	high
TCGA-78-7540	3.27945	1	5.75773	0.123597	0.184654	3.44724	3.88799	7.12793	3.73384	5.92903	8.09517	4.93568	5.21297	2.946	low
TCGA-86-7713	3.16986	0	3.9659	5.52159	1.38578	3.54255	3.91471	8.08544	3.61542	5.73562	8.16115	7.57194	6.2682	2.82521	low
TCGA-50-5051	1.30959	1	6.42502	6.80325	5.30261	3.3766	4.43411	7.98539	4.75507	5.73438	8.84558	4.19931	6.6399	2.51856	low
TCGA-55-8204	1.41096	0	4.96244	0.131887	0.805108	3.86728	3.97055	8.28794	3.80969	6.02546	9.01031	4.92928	6.72283	3.39937	high
TCGA-MP-A4TJ	0.928767	1	5.38332	2.51487	1.01291	7.74604	3.35411	7.79402	5.00564	5.2203	7.82205	5.53253	6.19638	2.6558	low
TCGA-97-7554	2.12329	0	4.59425	0.0888366	0.037433	5.58725	4.07336	8.59248	4.00947	5.45911	7.79798	3.41542	6.45321	3.39033	high
TCGA-05-4434	1.25205	1	4.97215	1.21328	1.27735	6.48767	6.49746	7.86869	5.00516	6.79846	8.96934	5.82628	5.93546	3.24054	high
TCGA-86-8585	0.967123	0	5.61685	1.27719	0.278815	7.41219	3.83875	8.40844	5.75034	6.44059	9.32976	2.50845	7.84375	3.40994	high
TCGA-64-5781	4.27123	0	4.70909	0.0718179	0.189459	4.8508	6.55504	7.89333	3.76547	5.82378	9.08106	0.407907	7.07559	3.65707	high
TCGA-MP-A4T7	0.457534	1	6.73329	1.15002	0.103037	5.52178	4.6792	8.03871	5.02787	5.45736	9.23361	5.1788	7.62252	3.10332	low
TCGA-73-A9RS	0.931507	1	5.33564	1.84365	0.208242	3.51118	4.2372	6.93723	6.44182	5.48561	8.97708	1.58408	7.51608	2.92679	low
TCGA-05-4415	0.249315	1	4.85885	3.41199	0.0396437	2.04402	5.32934	10.9444	3.16231	6.37411	8.9361	2.70605	7.02994	4.27239	high
TCGA-93-8067	0.509589	0	5.98676	0.178083	0.339335	3.88123	7.87201	7.93568	5.54173	6.57911	9.35681	3.91024	5.39979	3.47405	high
TCGA-44-6148	1.92877	0	6.03452	0.664566	2.32881	6.43116	4.34341	5.55308	4.35838	5.38103	7.12934	8.20853	5.90846	1.98835	low
TCGA-95-7947	1.30685	0	4.09556	0.693047	1.53207	5.56283	5.66198	7.59267	5.35814	6.5453	8.6966	5.51861	5.4242	3.12628	high
TCGA-97-7937	1.54521	0	5.29453	0.918607	0.039548	3.98487	4.65552	8.11337	4.95723	6.40301	8.53114	3.2641	6.02662	3.36887	high
TCGA-78-8660	0.879452	1	5.76516	1.65234	0.360535	7.02399	5.89015	8.09775	6.0993	5.49182	9.52638	5.238	6.82669	3.09905	low
TCGA-99-8032	0.120548	0	4.62035	4.85332	2.30598	5.62579	4.03696	7.76935	4.5649	5.95996	8.33363	1.30763	6.97939	2.94964	low
TCGA-50-5072	0.684932	1	5.29945	1.44672	0.151246	5.63202	5.85224	8.16647	4.69181	6.26577	9.15219	2.92964	7.10872	3.47228	high
TCGA-05-4402	0.668493	1	4.82864	0.303701	0.305845	4.29241	4.22631	8.62134	5.53251	5.61956	9.17984	5.14451	6.67683	3.36862	high
TCGA-55-6970	1.27123	1	5.38906	0.318738	0.0288265	5.69616	4.81577	8.39137	5.0911	5.59959	8.27843	4.39987	6.57414	3.26976	high
TCGA-86-8669	2.56986	0	6.39798	4.38337	7.71152	5.13259	2.9619	7.25886	6.02556	6.06748	8.92763	4.35577	6.14572	2.16341	low
TCGA-69-7764	1.13425	0	5.79159	2.36388	0.00350476	5.17241	4.20825	7.72706	4.5636	5.1057	7.96049	8.22302	5.61819	2.65636	low
TCGA-38-4625	8.14521	0	5.31274	0.419664	0.0221	5.78613	3.96488	8.99943	5.92529	7.81286	8.64679	3.05336	7.65715	3.79245	high
TCGA-55-7283	1.66849	0	5.14926	0.154633	0.188018	6.15472	4.6318	7.61313	5.30595	5.56176	8.14328	5.48591	6.79316	2.9872	low
TCGA-73-4668	1.27945	0	4.4432	0.291398	0	3.97287	3.45423	8.15297	5.78455	6.33459	9.41807	1.87396	5.98306	3.48677	high
TCGA-44-2666	0.265753	1	5.22309	0.48543	0.166002	4.40614	4.67868	7.31852	6.02015	5.62341	7.1536	8.17845	5.04939	2.62604	low
TCGA-55-7907	0.939726	1	4.75543	0.342817	0.160255	5.74238	3.62077	7.26668	4.98746	6.28199	8.1351	0.588621	6.73393	3.20892	high
TCGA-55-6975	0.323288	1	4.60995	0.765574	0.0232659	5.53376	5.75096	8.83781	4.84874	6.31406	8.92359	0.511414	6.93967	3.81998	high
TCGA-50-6594	1.0137	1	5.7133	0.643218	0.197988	3.19271	3.82132	8.1599	5.40328	7.86829	9.83801	0.410978	7.26962	3.80578	high
TCGA-44-6774	1.80274	0	3.75273	2.4577	0.162469	5.06779	3.97631	7.4469	4.98503	5.37605	7.86736	0.647171	6.33132	3.0558	low
TCGA-55-8203	1.49863	0	5.53892	3.3688	0.21272	5.16447	3.41921	8.712	4.8263	5.55018	8.59269	3.59459	6.39853	3.16443	high
TCGA-49-AAR0	13.0548	0	5.46323	1.92778	0.242331	6.91165	6.58034	7.4563	5.04505	6.05701	9.07855	6.77507	7.52948	3.03456	low
TCGA-50-5933	6.55616	1	4.32241	0.107555	0.0323333	3.9341	3.92617	8.4753	4.20249	6.29113	8.98296	0.561049	5.63353	3.707	high
TCGA-L9-A7SV	1.54795	0	6.49702	2.42551	0.175927	3.62035	5.07844	5.67431	3.94678	5.04838	7.24363	3.35966	6.25763	2.3372	low
TCGA-44-2661	3.17534	0	5.36593	0.561255	0.195378	7.05102	3.53468	7.54543	4.59728	5.71489	7.8658	5.63817	5.87071	2.85889	low
TCGA-05-4422	1	0	6.62327	2.24119	0.339223	4.69091	6.22937	7.50927	5.00999	6.07994	8.15797	5.79841	6.95569	2.93574	low
TCGA-L4-A4E6	1.19178	0	6.23769	1.19878	0.204092	7.45955	3.86064	6.61821	6.06422	6.01821	7.27591	7.47082	4.94436	2.3263	low
TCGA-55-7570	2.25753	0	4.37212	3.70186	0.321859	3.25655	6.91499	7.73296	4.41364	6.56822	8.64312	0.79194	7.2387	3.49156	high
TCGA-05-4250	0.331507	1	4.78479	0.210615	0.0609727	3.83886	3.96001	8.97331	4.43041	7.09656	8.72797	3.10956	5.81188	3.78255	high
TCGA-97-A4M1	1.64658	0	6.77458	1.65308	0.944022	6.98677	4.44594	6.14789	4.54224	5.41742	7.87157	7.91398	5.72393	2.18987	low
TCGA-S2-AA1A	1.40548	0	4.98972	1.4782	0.321759	7.65948	3.27998	7.01803	4.55444	5.03746	8.1253	4.31476	6.312	2.65618	low
TCGA-38-4628	4.08767	1	5.90618	0.427877	1.60749	5.79109	3.65696	7.16213	5.56065	6.47582	7.94266	2.28777	7.38012	2.94356	low
TCGA-86-A4D0	0.317808	1	6.4339	4.77724	1.45802	2.51287	3.51726	7.80998	5.71439	6.52226	8.62398	1.06499	6.0718	2.96518	low
TCGA-78-7166	0.706849	1	5.84868	2.27177	0.137327	4.97638	6.19057	8.57306	4.61467	5.95926	9.99038	0.857305	8.52198	3.70529	high
TCGA-49-AARQ	18.4438	0	5.89673	2.26797	3.1007	4.17331	3.33843	7.51423	6.57935	5.88923	8.37323	7.29936	7.10364	2.51022	low
TCGA-50-6593	0.920548	1	5.74444	0.230288	0.195148	4.9502	4.28391	7.74276	5.30941	5.92194	8.78142	3.60474	6.84929	3.18004	high
TCGA-44-2659	3.74521	0	5.76738	0.19036	0.284852	6.82234	4.04171	7.83505	5.97179	4.63846	8.55781	2.67872	5.30556	2.89427	low
TCGA-44-6778	5.10685	0	5.20784	1.39192	0.640223	7.09118	4.09418	7.72316	5.51463	5.82406	7.94569	5.17913	5.48358	2.8446	low
TCGA-86-A4JF	2.01918	1	5.95856	0.419211	0.337574	4.76808	4.22817	7.98549	5.51792	5.96596	8.87006	2.93938	7.32003	3.26234	high
TCGA-62-A470	3.27123	1	7.06575	5.16886	1.85578	5.14491	5.93649	8.26088	5.20434	6.84112	7.87203	5.09693	5.41616	2.87498	low
TCGA-86-8076	2.72055	0	6.21023	1.46592	0.58299	6.79632	4.17723	7.95408	5.22231	5.49055	8.31035	5.48554	6.42608	2.87401	low
TCGA-44-3398	3.1863	0	4.91363	0.35426	0.242885	6.46137	3.90871	9.12499	4.63648	5.72784	8.91942	4.76448	6.66033	3.50153	high
TCGA-78-7154	1.62466	1	4.38132	0.673351	0.0135227	5.69086	6.5063	7.43288	4.29995	6.10461	8.33594	3.30568	6.58969	3.3115	high
TCGA-MP-A4TI	1.17534	1	5.28393	1.17921	0.472552	6.56555	4.15678	8.76701	4.85898	5.92598	8.7482	3.76096	6.62095	3.37848	high
TCGA-55-8302	1.30959	0	5.19184	0.881264	0.629534	5.50189	5.36855	8.1588	4.60709	7.30604	9.22835	3.21319	6.73415	3.59328	high
TCGA-91-8496	1.38356	0	6.60644	0.354218	0	5.84768	3.77709	7.22551	4.80771	5.39814	7.81078	6.02165	6.58783	2.70592	low
TCGA-99-8033	1.79726	1	6.08851	0.898723	0.0328248	3.9402	6.43265	9.37359	4.23403	5.81102	9.61524	1.06028	6.3849	3.90557	high
TCGA-97-7547	5.38356	0	5.44304	0	0.0243208	6.40344	3.29191	6.7516	6.26935	5.92443	8.21359	6.87864	6.5335	2.61853	low
TCGA-55-6979	0.649315	1	5.28801	0.841484	0.351665	5.88119	4.59337	7.85137	5.47268	5.91304	7.68385	4.42595	5.86003	3.01462	low
TCGA-86-7714	1.71233	1	6.29981	0.230684	0.1181	5.16575	4.09212	8.04405	6.278	5.26418	8.36602	6.27268	6.16713	2.88842	low
TCGA-95-7944	1.03288	0	6.04072	1.18299	0.318764	5.37119	3.9245	8.31244	3.06831	5.44999	8.52931	0.556599	6.62278	3.39286	high
TCGA-91-6830	0.164384	0	5.42796	0.682422	0.16429	5.79168	6.09108	8.68429	5.07567	6.38461	8.94174	4.42998	5.64356	3.51194	high
TCGA-35-4123	0.49863	0	4.13006	0.85804	0.0700194	4.70032	4.5462	9.2392	2.88979	6.06752	8.17508	0.467705	7.12428	3.92635	high
TCGA-55-8301	1.46301	0	5.73019	0.890518	0.105024	6.45036	3.21741	8.46702	5.61673	6.14068	9.17389	4.04128	5.90778	3.2517	high
TCGA-44-8120	0.712329	0	4.68454	1.79175	0.0290424	5.90121	4.26804	8.08273	6.32672	6.01734	8.64691	3.16065	6.1571	3.17564	high
TCGA-55-6981	3.77808	1	4.04008	0.245809	0.166864	4.23699	3.65906	8.95627	5.48008	6.47246	8.59673	2.37856	7.02614	3.70746	high
TCGA-86-8668	1.1589	0	6.78906	1.17957	0.356421	5.89237	3.23378	7.51206	4.36862	4.87303	9.06244	6.67191	5.79691	2.66648	low
TCGA-97-8174	0.449315	1	6.11517	1.47371	0.377009	5.90904	4.02904	6.36485	4.37654	5.17563	7.41031	9.65991	5.71571	2.19101	low
TCGA-50-5941	4.03836	0	5.08874	0.082208	0	6.5098	3.41335	8.28726	5.26595	5.41985	8.86139	4.36038	6.27506	3.19187	high
TCGA-73-4658	4.38356	1	5.24685	0.242075	0.0622867	5.57093	3.8518	7.8346	5.21398	6.89711	9.05597	3.0438	6.37751	3.38594	high
TCGA-05-4244	0.003	0	5.06098	0.722796	0.388072	3.81559	3.95754	9.02278	5.01997	6.15906	9.24597	4.57573	5.31305	3.51792	high
TCGA-55-6968	3.54247	1	3.83134	3.70752	1.78558	6.51494	3.73397	7.55515	4.89022	7.15118	8.98608	1.40896	6.51358	3.19192	high
TCGA-67-3771	1.67123	0	6.08365	1.20506	0.289152	6.45935	6.63094	8.03484	5.58922	5.18134	8.80199	3.27145	6.9214	3.15854	high
TCGA-50-6597	3.47397	1	5.66062	2.81902	0.611127	7.13946	5.46343	7.37272	4.7346	6.65909	8.36612	3.96143	6.42742	3.00015	low
TCGA-75-5147	3.65205	0	5.15466	1.35365	1.71341	5.80089	5.23481	9.11894	5.54975	6.36012	8.75185	6.37169	5.93568	3.3422	high
TCGA-J2-8192	2.02466	0	6.01939	0.602477	0.0662857	5.0253	4.01906	8.02826	5.673	5.9628	8.07168	4.72871	5.27623	3.03124	low
TCGA-44-A47B	0.786301	0	5.82606	0.458958	0.106881	3.60472	4.58819	7.82632	5.07153	5.87963	8.46505	5.87102	5.5443	3.06319	low
TCGA-50-5935	1.78904	1	5.88798	0.76931	0.141364	6.23465	3.13414	8.12291	6.13002	5.74779	8.77983	5.21059	6.00062	2.98722	low
TCGA-NJ-A55A	0.0410959	0	5.81216	0.951705	1.46629	8.33359	4.40327	6.75672	4.13301	5.48593	7.29469	7.59526	5.79808	2.3913	low
TCGA-55-6972	4.47123	1	6.17	2.39676	0.202766	4.53597	5.39754	6.43818	5.45081	5.56442	8.59246	5.82067	6.64173	2.56134	low
TCGA-69-7973	0.630137	0	4.3809	5.68718	1.30065	4.70929	2.84621	7.96839	4.83358	6.00657	7.89143	3.98581	6.31265	2.80138	low
TCGA-44-6779	1.36986	1	3.5557	0.00917223	0.0789034	4.43602	5.03597	9.33199	5.05345	5.65464	9.26187	1.71917	6.41349	3.88778	high
TCGA-69-8253	1.16712	0	6.50693	2.1832	0	5.13752	5.53814	8.7376	4.5797	5.48709	8.92351	7.36753	5.9089	3.14388	high
TCGA-86-8074	0.0657534	0	5.32773	0.360265	0.149121	3.83651	4.92562	8.84544	5.18908	6.46501	9.01605	3.74743	5.90457	3.61339	high
TCGA-05-4249	4.1726	0	5.58462	0.357268	0.0851526	6.03345	3.41163	7.65073	4.77843	5.58209	8.39006	3.14224	5.36117	3.01499	low
TCGA-55-1596	5.65753	0	5.33838	0.929459	0.0713858	5.42589	3.30993	7.08337	5.77313	6.27395	8.4642	1.51805	7.20352	3.04427	low
TCGA-55-7914	0.512329	1	6.18339	0.432068	0	4.8177	2.94094	8.49537	3.14348	6.35524	7.47036	2.91811	6.93588	3.40346	high
TCGA-75-7025	9.05479	0	6.99648	1.13891	0.610445	7.19762	3.63422	6.92517	4.71898	5.45734	8.75127	6.16059	5.65457	2.53512	low
TCGA-MP-A4TK	1.59452	1	4.74925	1.21067	0.329941	6.33899	4.06011	7.73449	5.94787	5.91079	8.29237	2.17503	6.81947	3.11964	high
TCGA-62-A46V	6.02466	0	7.35515	2.94961	0.216369	4.82989	3.4975	8.29179	4.47686	5.65407	9.65445	6.66178	6.88295	2.97831	low
TCGA-MP-A4TA	2.60274	1	4.46418	2.67876	0.224648	5.28048	4.87411	8.06351	3.8394	6.42615	8.98387	0.560372	6.89391	3.53482	high
TCGA-97-8179	1.19178	0	6.25374	2.00042	0.0288762	4.81508	6.10958	6.93325	4.94224	5.41209	8.80081	7.20214	4.21655	2.6251	low
TCGA-91-6831	0.849315	0	5.48667	4.65412	0.0943839	2.3566	3.54078	8.38404	4.99048	6.77438	9.22628	0.67279	6.21961	3.4223	high
TCGA-05-5420	1.25205	0	5.12252	0.657235	0	7.62343	3.49179	8.65977	4.99583	5.66014	8.15954	2.52313	7.05592	3.34235	high
TCGA-J2-A4AE	2.95616	0	5.74144	1.57621	0.881093	6.46225	4.56293	7.02672	6.11673	5.57644	7.09172	8.13455	5.78865	2.37399	low
TCGA-50-6673	0.060274	1	5.51204	0.238475	0.126047	6.76323	3.92585	7.37212	4.82416	5.24689	7.79101	6.05437	6.52764	2.77004	low
TCGA-75-6206	7.09589	0	6.1603	2.76119	0.0520786	5.69504	3.9284	7.20806	5.02462	5.10777	7.91395	6.9627	5.86238	2.48192	low
TCGA-49-AARN	3.10959	1	5.32513	0.801803	0.442659	5.52639	3.91452	7.17962	5.33102	5.68702	8.34636	3.92996	5.09975	2.82702	low
TCGA-55-6985	3.37808	0	4.71137	0.0991269	0.459693	5.59186	4.11363	7.88923	5.23519	5.44416	8.06711	4.67589	6.30729	3.05845	low
TCGA-L9-A443	0.528767	1	5.52999	1.26373	0.348545	4.96434	4.04364	8.20473	5.59922	5.41854	8.08534	5.49149	5.95632	2.97056	low
TCGA-97-A4M2	1.70959	0	6.57396	3.33714	0.633687	7.76846	3.73082	6.38316	5.75833	5.38509	7.74903	7.14873	6.08797	2.10093	low
TCGA-55-7815	2.11781	0	5.37236	2.06083	0.00865417	2.31027	3.83797	8.28341	5.50319	5.42038	6.94005	0.612078	2.34931	3.0218	low
TCGA-49-AAR2	6.09315	0	6.08188	3.39694	0.340594	4.49462	5.09127	7.25726	4.68255	5.65562	8.90971	1.86494	8.03601	3.01747	low
TCGA-55-7576	1.83562	0	4.96843	0.263634	0.131447	5.50036	4.62453	7.36557	4.62092	5.81195	8.04891	2.45506	5.94419	3.11576	high
TCGA-78-7160	1.90959	1	6.09916	1.05062	0.0552705	5.56123	7.29243	7.42457	5.28522	5.90929	8.30616	5.40898	6.5774	3.04193	low
TCGA-55-8090	1.63836	1	4.36117	0.686069	0.18175	4.84668	2.46525	8.63432	4.90467	5.5582	9.15751	3.81959	7.2749	3.39355	high
TCGA-49-4486	6.35068	1	7.10001	2.78396	0.0513285	4.99194	5.48805	7.54431	5.16767	5.29657	8.53796	7.70462	7.14146	2.68933	low
TCGA-97-8176	1.28219	1	6.40676	0.672917	0.871107	4.5982	7.7361	7.91784	5.36358	6.64457	8.92627	3.44954	7.68285	3.44924	high
TCGA-69-7761	0.509589	0	6.11644	0.708257	0	6.06039	4.04855	8.10153	4.67129	6.11854	8.27446	0.486379	5.7792	3.33023	high
TCGA-55-8510	1.47671	0	5.46761	1.05005	0.32663	6.40122	5.34441	6.87113	4.98799	6.67734	9.07018	5.39077	6.33828	2.98398	low
TCGA-55-8508	1.69041	0	5.17423	3.08091	0.188125	4.7745	2.64198	8.18967	4.87375	6.05823	9.0348	2.71604	6.92161	3.20002	high
TCGA-73-4662	6.89041	0	5.54074	1.1872	0.135857	6.62925	3.87279	7.38486	4.0773	5.58788	8.10893	2.72324	5.70164	2.95542	low
TCGA-55-8206	2.43288	0	7.19308	0.811782	0.117642	6.96348	3.1158	6.91824	5.01481	5.78444	7.59994	7.77247	5.43008	2.40561	low
TCGA-49-4512	2.47945	1	7.02432	0.540875	0.204761	5.57349	3.36785	7.81843	4.45801	6.11738	8.75905	3.69459	6.82576	3.11695	high
TCGA-MP-A4TE	2.45479	1	5.92469	2.88504	3.56945	2.54208	3.94313	7.79236	4.95294	6.00651	8.38146	2.19808	7.40197	2.93222	low
TCGA-55-8615	1.22192	0	5.38303	4.3515	0.664009	3.56617	3.41056	7.4748	4.58238	5.71332	8.01563	3.18647	7.55955	2.84066	low
TCGA-91-6828	0.884932	0	5.08473	1.72558	6.27516	5.7774	3.74547	7.45557	6.37652	5.42631	8.0091	4.04509	5.73361	2.37463	low
TCGA-49-4488	2.38082	1	4.81514	0.443456	0.0299867	4.62532	5.07856	8.98341	5.60024	6.07554	9.99226	1.84188	7.72843	3.8282	high
TCGA-50-6590	3.52877	1	3.93183	0.289525	0.147883	6.42661	5.8611	8.22593	4.86397	6.68433	9.21612	0.277012	6.76747	3.78535	high
TCGA-86-8279	2.6	0	5.55878	0.819795	0.48692	3.76013	3.3095	8.11111	4.68051	6.02708	8.67556	1.42367	6.199	3.33002	high
TCGA-38-4632	3.71781	1	4.98156	0.599731	0.0658703	4.83185	4.27999	7.88977	4.50655	5.89223	8.53089	1.85036	7.73091	3.38597	high
TCGA-50-5044	1.70959	1	5.07119	0.101692	0.24493	3.17678	4.14516	9.03992	3.92759	7.38764	9.73749	4.70751	8.0903	3.96389	high
TCGA-95-A4VP	1.65753	0	5.53872	4.06975	0.982449	6.88215	3.21961	7.39384	4.70997	5.37256	7.9367	5.51353	7.4771	2.55829	low
TCGA-49-AAR3	5.1863	0	5.23053	1.14334	0.419524	5.7383	5.77354	7.04083	4.13713	7.13691	8.21514	0.33316	5.83117	3.32262	high
TCGA-38-4631	0.969863	1	5.31057	0.73914	0	4.12371	4.90231	8.91818	4.21719	6.75008	10.0177	0.303977	8.20654	4.03251	high
TCGA-95-7562	0.238356	1	4.77248	0.0883727	0.908678	3.93824	5.34797	9.49265	6.22983	5.76682	9.79574	2.04192	6.5174	3.80958	high
TCGA-69-7978	0.367123	0	4.63101	0.480899	0.154965	5.5822	4.93485	8.43438	5.51242	5.98037	8.60335	1.58375	5.77785	3.47447	high
TCGA-55-7903	1.55342	0	5.68998	0.564825	0.562416	4.08126	4.47691	8.11149	4.87875	7.19456	8.91853	2.85204	7.46725	3.54348	high
TCGA-4B-A93V	0.821918	1	5.36815	4.39729	0.110173	5.18576	4.91385	7.87213	5.55777	6.16576	9.59184	0.422362	7.89872	3.29987	high
TCGA-44-A479	1.33151	0	5.44478	3.04991	0.273665	6.84707	3.42381	7.69162	5.43703	5.7673	7.39153	1.77329	5.48342	2.8266	low
TCGA-05-4430	2.08493	0	4.72999	0.208303	0.212599	6.47673	4.19679	7.47892	4.13012	6.31921	8.33521	4.21093	6.85738	3.19585	high
TCGA-95-7043	1.37808	1	7.81628	0.742374	0.0532786	3.88889	9.03905	7.91522	2.20917	6.49223	8.47516	3.23699	6.34887	3.57086	high
TCGA-MP-A4TH	2.03014	0	6.14916	1.6665	0.121943	7.33753	3.98528	7.02471	5.61003	5.29507	7.34586	4.66991	5.86501	2.51385	low
TCGA-38-4626	10.0658	0	5.58697	0.5391	0.110839	6.89536	3.80547	7.15554	7.19628	5.76194	7.91426	6.94414	5.59546	2.5598	low
TCGA-50-5930	0.772603	1	6.28064	1.03799	0.171109	6.20871	3.96982	7.26861	4.9595	5.64828	8.30032	2.72642	5.68786	2.87385	low
TCGA-78-7535	2.6	1	5.97522	1.03268	0.194757	2.53563	4.23926	7.1097	4.35176	5.81718	8.88555	3.04315	6.60174	3.06087	low
TCGA-50-6592	2.12877	1	5.73806	0.470445	0.264842	4.81156	9.18111	8.45601	3.81297	5.44169	8.44358	0.815338	6.23567	3.69047	high
TCGA-NJ-A55R	1.65205	0	6.26254	5.1993	0.959322	6.64704	4.55892	7.98376	4.37108	4.98122	9.1575	5.69047	6.77847	2.70941	low
TCGA-91-8499	0.0986301	0	3.35869	1.75863	1.01661	5.20661	3.6193	8.86087	5.21794	7.13354	8.5254	1.75527	7.86777	3.72466	high
TCGA-55-6986	8.93425	0	4.77499	0	0	5.08972	4.50509	8.77131	5.67234	6.20233	8.83969	4.82536	7.63999	3.54493	high
TCGA-55-6712	0.468493	1	4.0045	0.147864	0.0639884	6.50073	4.03341	8.72039	5.63337	7.37426	8.7446	2.03013	6.6311	3.76796	high
TCGA-67-6215	0.476712	0	6.8312	0.0992672	0.135254	2.75742	4.90595	8.66916	4.68646	5.62135	8.88174	3.50023	6.24887	3.43144	high
TCGA-MP-A4TD	0.841096	1	6.44247	3.06788	3.00005	8.1991	4.31083	7.08235	4.28926	5.57493	8.36665	5.31782	7.08214	2.46237	low
TCGA-78-7536	0.668493	1	5.52263	1.28255	1.8533	3.1297	4.07435	8.46871	3.84071	6.99915	9.03476	0.915066	6.56406	3.62009	high
TCGA-86-6562	1.03014	1	4.77401	0.366007	0.3407	4.7782	4.14564	8.21243	6.32207	5.95399	8.56029	4.8183	6.5825	3.20785	high
TCGA-05-4418	0.750685	1	5.63945	0.447597	0.0674948	5.35406	5.45302	10.2822	3.25619	6.1877	9.41756	1.50672	7.55901	4.23791	high
TCGA-MP-A4T9	3.46575	1	5.54772	1.16139	0.637939	6.33736	3.56311	7.29019	5.67864	6.36323	8.2309	5.48156	5.82896	2.80192	low
TCGA-78-7143	13.5918	1	4.88503	0.866571	0.654507	4.80331	3.67806	7.8174	5.43325	6.4152	8.02534	7.42868	5.72706	2.94724	low
TCGA-69-8255	0.353425	0	4.92951	1.83872	0.0186915	5.33596	5.21583	8.44696	3.30176	6.05863	9.48371	2.04761	6.68672	3.62947	high
TCGA-05-4384	1.16712	0	5.79942	4.21635	0.427814	5.63644	6.26553	7.24954	6.29064	4.89476	8.63363	5.57021	5.7149	2.53918	low
TCGA-73-7499	4.19452	1	5.8724	1.13997	3.24428	6.76717	4.75242	7.62583	5.37654	5.79691	8.64535	6.20736	7.04875	2.7399	low
TCGA-86-8075	1.90137	1	4.74887	0.620984	0.23846	4.66001	5.02394	8.08094	4.97184	6.02321	8.07461	2.88879	5.55295	3.30862	high
TCGA-NJ-A4YQ	3.92329	0	5.29242	1.08521	0.501837	7.76395	5.88191	7.29478	5.71901	6.29949	9.57405	3.82272	6.69539	3.12329	high
TCGA-49-4487	2.34247	1	5.5201	3.71034	0.300826	6.99372	4.43498	7.81609	4.2665	6.11192	8.46352	3.47191	6.66919	3.0329	low
TCGA-62-8398	1.21644	1	6.10094	0.67205	0.0224833	4.74629	5.33792	8.40412	4.17579	6.68262	9.63786	1.2506	7.68298	3.7591	high
TCGA-MP-A4SW	4.87123	1	6.34228	1.0844	0.362501	5.19297	4.43512	7.57581	5.13654	5.80815	9.13748	2.73878	6.67827	3.09821	low
TCGA-73-4677	0.10411	1	6.44941	0.551881	0.0190719	5.74807	4.60736	7.63815	5.56558	5.23505	8.01956	4.65437	6.06504	2.85004	low
TCGA-86-8673	2.36164	0	4.92348	1.2999	0.837579	3.40531	4.6273	8.04185	5.74032	5.92353	10.26	3.26153	7.3698	3.38652	high
TCGA-75-5146	6.48767	0	6.4793	0.476647	0.00614445	7.44804	3.93321	7.84007	5.27927	5.96808	7.38835	6.25758	6.89747	2.86827	low
TCGA-49-4490	1.05479	1	5.44238	0.58825	0.150535	4.78776	3.69901	7.90851	4.92859	5.66289	9.42248	6.12666	7.23965	3.13484	high
TCGA-71-8520	0.575342	1	4.82298	0.933403	0.050457	4.28204	3.32814	7.98519	5.53112	5.42021	8.83997	4.92733	7.10942	3.10321	low
TCGA-55-7913	1.53699	1	3.64869	1.35986	0.216216	3.01299	3.70576	8.06089	5.15417	6.10487	7.81208	0.621808	6.54923	3.41435	high
TCGA-44-7669	1.5726	1	4.22416	1.99594	0.08458	4.9741	3.97677	8.6456	5.29352	6.96589	8.99149	4.78319	7.374	3.53724	high
TCGA-55-8505	1.20548	0	6.44255	1.04069	0.275451	3.75714	7.89303	7.96885	4.57472	6.24398	9.33325	1.09424	7.3505	3.61609	high
TCGA-50-6595	0.517808	1	3.65596	0.287249	0.291035	5.48738	5.71103	8.45476	3.5532	6.82158	8.78467	1.06951	5.9393	3.85791	high
TCGA-62-A471	3.4137	0	6.31796	0.732532	1.00251	2.68855	8.03354	8.47829	3.74844	7.34422	8.78087	0.889789	8.12107	3.95844	high
TCGA-78-7161	0.79726	1	5.33025	2.48725	0.261149	3.76209	2.9366	7.66168	5.3316	5.3543	7.98519	2.95617	6.5754	2.87656	low
TCGA-53-A4EZ	2.93425	0	5.70965	3.41165	7.64147	4.25016	6.98485	6.96119	5.16008	6.16768	8.42246	2.22918	6.48875	2.53397	low
TCGA-62-8397	3.53151	0	6.75605	0.548205	0.237047	4.64053	3.50836	7.78665	4.36804	5.05826	8.80435	7.31227	7.57501	2.86566	low
TCGA-67-4679	1.2274	0	6.3481	0.731241	0.501258	6.77061	5.41576	7.2849	4.25618	5.13321	7.48055	6.79941	5.95004	2.65419	low
TCGA-38-7271	2.19178	1	5.43976	0.0746675	0	9.1546	3.80193	7.05469	5.13098	5.30056	7.51047	5.30079	5.98478	2.63487	low
TCGA-50-5944	4.79452	0	6.28016	0.0161931	0	6.35081	4.12957	7.01066	4.08162	5.90854	7.82228	8.23343	6.64292	2.71259	low
TCGA-80-5608	7.7589	0	5.81431	2.15566	0.124568	4.09435	3.98365	8.10263	5.32137	6.04767	8.56376	4.18639	6.94998	3.1451	high
TCGA-91-7771	1.34795	0	5.58922	1.21211	1.98187	6.81231	3.55909	7.6342	4.98292	5.77752	7.6351	5.58021	5.9186	2.69821	low
TCGA-55-8207	2.67671	0	5.5203	0.465741	0.0576262	7.08005	3.62096	7.67538	5.12429	4.9854	8.00491	6.00467	5.75442	2.75711	low
TCGA-62-A46O	3.98356	1	3.33323	1.86686	0.0906992	1.9034	5.23406	9.65389	3.95972	7.17373	8.17191	1.1492	8.02619	4.21772	high
TCGA-44-A47A	1.27671	0	5.9803	1.50592	0.428567	4.82317	3.96238	8.5313	5.11476	5.61134	8.62007	3.69256	7.11668	3.23358	high
TCGA-44-7661	1.52603	1	5.00698	0.434697	0.0612099	5.75675	3.93336	9.57755	4.54468	6.64294	8.51894	3.52247	6.9615	3.81168	high
TCGA-J2-8194	1.98356	0	5.90792	1.84598	0	3.80642	5.39577	7.93844	5.72291	5.61355	8.27723	3.88812	6.13423	3.07206	low
TCGA-95-A4VN	1.51507	0	5.4086	1.30625	0.723034	5.16515	4.2119	8.27513	4.72109	6.72371	8.834	3.97766	7.70108	3.40739	high
TCGA-50-5932	3.38356	1	5.44429	2.1458	0	5.31917	3.39426	7.43069	5.04612	5.70926	8.22086	4.89337	5.48924	2.79538	low
TCGA-44-2657	3.70137	0	5.29808	0.951162	0.14258	7.96508	3.70823	7.40931	5.09469	5.61218	8.45557	7.90159	6.14039	2.71028	low
TCGA-MP-A5C7	6.1589	0	6.61288	6.14706	3.43647	3.74437	6.15012	6.83196	4.72708	5.257	8.03098	7.06805	6.61207	2.16678	low
TCGA-55-8087	1.26575	0	6.68696	0.712731	0.297282	6.00422	4.3201	6.91272	5.19625	5.80083	7.71074	4.96173	5.70655	2.64661	low
TCGA-55-8621	1.41096	0	6.37316	2.70238	0.622714	6.84116	3.8104	7.44005	5.55004	5.55664	8.21809	7.30035	5.99043	2.51968	low
TCGA-55-A492	1.63288	0	7.33645	4.48804	0.231928	6.06469	6.65351	6.7426	5.29771	5.39069	8.93063	6.03307	6.87309	2.49279	low
TCGA-55-8085	2.47671	0	6.53005	5.4619	0.146783	5.17111	6.38572	8.44057	4.37177	6.25304	9.25913	5.94324	6.93219	3.15927	high
TCGA-NJ-A55O	0.0356164	0	5.02897	0.62554	0.120155	5.4173	4.29268	7.42557	5.22454	6.28538	8.07088	4.85605	6.64922	3.04652	low
TCGA-05-4390	3.08493	0	3.72475	4.48578	0.051869	3.36138	3.12493	8.6992	5.61443	5.43916	8.95926	2.5057	7.29711	3.28819	high
TCGA-97-7552	5.29315	0	5.91739	0.268103	0.282671	6.76637	3.63328	7.13801	4.99723	5.73034	7.95947	6.38955	5.17862	2.66721	low
TCGA-80-5611	7.10959	0	6.55967	0.805023	0.0429575	4.22585	4.04902	8.45493	5.94813	6.69341	9.79292	4.8179	6.68278	3.3989	high
TCGA-78-8648	3.31233	1	5.36982	0.706632	0.15679	8.08485	3.65227	7.22826	5.63762	5.70968	7.78449	4.07233	6.19009	2.76971	low
TCGA-91-A4BD	1.65205	0	6.80555	0.571361	0.281132	4.74529	4.30784	8.10851	5.28573	5.47933	8.49366	7.12627	5.92607	2.91493	low
TCGA-78-8655	6.46575	0	5.57289	0.579163	0.304508	5.91503	3.89535	7.90968	5.00531	5.04504	8.24481	3.85465	7.15048	3.01469	low
TCGA-78-7162	8.68219	1	6.11049	1.49991	0.00823945	6.94192	5.60238	6.95759	5.77532	5.29962	7.77037	8.30478	4.85123	2.42779	low
TCGA-49-4494	2.96164	1	5.31394	0.0938436	0	4.28853	3.57001	8.89229	4.02521	6.18755	8.68918	4.83132	8.67031	3.62467	high
TCGA-55-7728	1.92877	0	6.02013	1.30951	0.677787	5.02602	3.41219	7.41204	4.83858	5.67495	8.54299	4.37936	6.37283	2.85659	low
TCGA-86-6851	0.490411	0	5.55506	0.810068	3.57946	7.2125	3.51646	7.85445	5.48847	4.89541	7.76739	3.63141	5.72806	2.60708	low
TCGA-86-8359	1.21644	1	5.97825	0.284519	0.08968	3.64827	3.76411	7.84463	4.66401	5.03035	8.25169	1.55365	6.74963	3.14987	high
TCGA-67-6216	0.386301	0	6.02785	0.177776	0.0860012	4.80459	4.48423	8.55991	5.73202	5.42311	9.07761	3.76944	6.54024	3.31351	high
TCGA-69-8453	2.2274	0	6.08345	0.512043	0.608574	6.7815	4.01803	7.22996	5.74243	5.94196	8.2713	6.27839	6.21917	2.72326	low
TCGA-55-6983	7.73425	0	6.52894	0.778047	0.678819	6.39452	3.41362	7.91425	4.87974	6.0594	7.98773	5.29497	7.02478	2.9538	low
TCGA-75-6212	4.15342	1	7.28724	0.359205	0.0413732	5.75629	3.11565	9.03462	6.24808	5.38696	9.09201	5.02019	7.72992	3.2237	high
TCGA-64-1680	3.08493	0	5.32965	0	0.39997	4.63312	4.24897	7.67318	6.39318	5.32153	8.47394	4.58434	6.28318	2.95267	low
TCGA-73-7498	3.25753	0	6.13253	2.59762	0.236606	6.40065	4.13346	6.91913	5.50402	4.89594	7.92314	6.92313	5.69619	2.33894	low
TCGA-55-7284	0.665753	1	6.23595	0.278928	0.0323706	5.93605	4.00748	7.32355	4.82231	6.31577	8.06309	6.15518	5.4739	2.87291	low
TCGA-55-8096	1.96986	1	5.31998	1.3063	0.250927	3.99474	3.71254	8.25403	4.99255	6.22391	9.7039	3.40757	6.81287	3.41224	high
TCGA-93-A4JN	1.96712	0	4.51463	1.93695	1.07397	6.38405	4.28569	6.67161	4.27231	5.60339	7.76229	4.32893	6.01999	2.651	low
TCGA-93-A4JP	1.58356	0	6.65325	1.49669	0.687705	7.13664	3.62833	6.71044	5.79089	6.0782	7.99103	7.61741	5.14801	2.35686	low
